# Supplementary material for: A Comparative Phylogenetic Analysis on the Chloroplast Genome in Different Reynoutria japonica Populations
Source: Genes (Basel). 2022 Oct 30;13(11):1979. doi: 10.3390/genes13111979 (PMC9689882; doi:10.3390/genes13111979)
Supplement: Supplementary file 1 [file genes-13-01979-s001.zip]

Archive with 2 entries (2 files):
- FigS1-mVISTA.pdf
- TableS.xlsx
