# Supplementary material for: A Comparative Phylogenetic Analysis on the Chloroplast Genome in Different Reynoutria japonica Populations
Source: Genes (Basel). 2022 Oct 30;13(11):1979. doi: 10.3390/genes13111979 (PMC9689882; doi:10.3390/genes13111979)
Supplement: Supplementary file 1 [file genes-13-01979-s001.zip › TableS.xlsx]

## Sheet: Table S1
	Table S1. The sequencing depth of three R. japonica
	site	Rj. BeiJing	Rj. LiChuan	Rj. ShanDong
	1	2257	2573	1824
	2	2348	2609	1858
	3	2394	2661	1894
	4	2454	2744	1984
	5	2488	2792	2007
	6	2526	2869	2060
	7	2578	2923	2090
	8	2635	2983	2127
	9	2643	3017	2143
	10	2662	3047	2168
	11	2699	3086	2196
	12	2718	3124	2227
	13	2740	3161	2268
	14	2749	3189	2292
	15	2761	3219	2303
	16	2816	3267	2327
	17	2835	3302	2353
	18	2846	3352	2368
	19	2853	3365	2381
	20	2861	3376	2395
	21	2874	3399	2411
	22	2875	3404	2416
	23	2875	3408	2416
	24	2878	3423	2421
	25	2914	3466	2445
	26	2929	3480	2458
	27	2930	3486	2464
	28	2946	3500	2470
	29	2988	3530	2491
	30	3006	3544	2502
	31	3040	3549	2515
	32	3053	3560	2525
	33	3073	3581	2531
	34	3083	3592	2544
	35	3103	3594	2557
	36	3110	3607	2560
	37	3115	3604	2561
	38	3115	3595	2551
	39	3093	3578	2548
	40	3084	3577	2548
	41	3113	3587	2556
	42	3116	3597	2565
	43	3134	3606	2579
	44	3138	3613	2594
	45	3148	3621	2589
	46	3143	3629	2598
	47	3135	3630	2604
	48	3172	3643	2611
	49	3200	3657	2647
	50	3223	3673	2651
	51	3206	3668	2648
	52	3204	3670	2646
	53	3219	3656	2651
	54	3217	3636	2628
	55	3236	3623	2614
	56	3247	3633	2618
	57	3255	3627	2610
	58	3230	3614	2604
	59	3250	3607	2600
	60	3264	3608	2591
	61	3268	3614	2599
	62	3282	3615	2612
	63	3319	3621	2615
	64	3325	3610	2620
	65	3316	3604	2617
	66	3322	3590	2615
	67	3328	3596	2618
	68	3323	3590	2617
	69	3322	3591	2616
	70	3309	3566	2601
	71	3299	3543	2576
	72	3333	3555	2577
	73	3327	3545	2572
	74	3330	3551	2575
	75	3325	3539	2577
	76	3330	3532	2601
	77	3332	3538	2614
	78	3322	3526	2609
	79	3335	3540	2607
	80	3324	3530	2601
	81	3331	3550	2593
	82	3320	3532	2589
	83	3317	3541	2591
	84	3325	3550	2597
	85	3323	3542	2595
	86	3332	3535	2587
	87	3330	3528	2583
	88	3314	3510	2558
	89	3320	3511	2556
	90	3328	3531	2567
	91	3330	3538	2565
	92	3324	3520	2556
	93	3319	3525	2558
	94	3296	3514	2551
	95	3318	3522	2563
	96	3355	3536	2579
	97	3347	3518	2583
	98	3368	3503	2571
	99	3361	3505	2561
	100	3338	3467	2534
	101	3331	3470	2524
	102	3333	3451	2524
	103	3318	3442	2531
	104	3310	3426	2521
	105	3330	3411	2521
	106	3316	3390	2514
	107	3325	3399	2518
	108	3313	3391	2510
	109	3333	3384	2501
	110	3331	3382	2501
	111	3280	3370	2500
	112	3264	3356	2488
	113	3241	3345	2499
	114	3238	3334	2491
	115	3190	3319	2475
	116	3187	3303	2468
	117	3178	3303	2472
	118	3195	3293	2472
	119	3208	3298	2466
	120	3207	3299	2461
	121	3197	3331	2469
	122	3176	3329	2477
	123	3171	3332	2486
	124	3142	3316	2483
	125	3102	3290	2470
	126	3115	3299	2483
	127	3100	3301	2482
	128	3108	3301	2482
	129	3140	3323	2491
	130	3143	3327	2483
	131	3103	3299	2447
	132	3103	3309	2438
	133	3107	3308	2432
	134	3106	3300	2437
	135	3098	3304	2441
	136	3069	3309	2434
	137	3040	3293	2424
	138	3053	3280	2413
	139	3051	3264	2396
	140	3016	3263	2386
	141	3023	3258	2378
	142	3023	3254	2363
	143	3052	3255	2375
	144	3030	3259	2367
	145	2992	3238	2359
	146	2954	3233	2357
	147	2968	3215	2358
	148	2955	3213	2354
	149	2951	3206	2347
	150	2958	3209	2340
	151	2901	3186	2323
	152	2826	3184	2309
	153	2795	3160	2299
	154	2764	3141	2257
	155	2757	3121	2258
	156	2751	3085	2241
	157	2716	3055	2223
	158	2690	3030	2211
	159	2724	3037	2220
	160	2720	3044	2222
	161	2691	3030	2204
	162	2701	3029	2197
	163	2712	3037	2181
	164	2741	3035	2172
	165	2730	3013	2164
	166	2672	2958	2144
	167	2687	2957	2136
	168	2700	2952	2143
	169	2714	2961	2146
	170	2731	2976	2140
	171	2763	2997	2156
	172	2785	3016	2167
	173	2813	3040	2198
	174	2828	3048	2216
	175	2817	3039	2209
	176	2844	3058	2214
	177	2872	3082	2221
	178	2863	3094	2233
	179	2851	3104	2237
	180	2850	3108	2236
	181	2859	3135	2227
	182	2858	3145	2232
	183	2858	3154	2244
	184	2854	3158	2254
	185	2833	3153	2247
	186	2820	3139	2241
	187	2817	3146	2242
	188	2858	3157	2260
	189	2895	3161	2273
	190	2911	3166	2266
	191	2920	3166	2270
	192	2922	3168	2265
	193	2896	3164	2264
	194	2905	3163	2262
	195	2911	3167	2270
	196	2952	3172	2265
	197	2957	3160	2267
	198	2936	3149	2275
	199	2921	3162	2259
	200	2943	3151	2265
	201	2966	3154	2277
	202	2959	3154	2288
	203	2974	3160	2282
	204	2967	3161	2292
	205	2969	3194	2314
	206	2970	3208	2329
	207	2996	3233	2341
	208	3010	3230	2354
	209	2994	3245	2364
	210	3034	3258	2395
	211	3071	3262	2409
	212	3054	3259	2403
	213	3037	3254	2393
	214	3052	3300	2417
	215	3046	3309	2437
	216	3052	3333	2463
	217	3080	3347	2477
	218	3099	3359	2502
	219	3113	3364	2518
	220	3136	3405	2551
	221	3142	3407	2559
	222	3122	3391	2558
	223	3144	3391	2574
	224	3131	3393	2566
	225	3125	3386	2571
	226	3117	3396	2570
	227	3144	3421	2576
	228	3143	3421	2588
	229	3151	3420	2601
	230	3154	3426	2611
	231	3154	3410	2609
	232	3175	3428	2617
	233	3193	3441	2619
	234	3220	3461	2638
	235	3225	3477	2646
	236	3232	3477	2661
	237	3251	3501	2663
	238	3269	3512	2673
	239	3272	3504	2674
	240	3271	3499	2677
	241	3276	3509	2685
	242	3299	3529	2699
	243	3302	3532	2697
	244	3315	3526	2703
	245	3314	3521	2703
	246	3292	3512	2702
	247	3298	3516	2696
	248	3270	3508	2686
	249	3264	3493	2685
	250	3267	3487	2676
	251	3299	3500	2686
	252	3291	3501	2683
	253	3287	3491	2672
	254	3276	3484	2669
	255	3252	3491	2665
	256	3277	3481	2653
	257	3269	3461	2648
	258	3261	3446	2637
	259	3219	3444	2625
	260	3227	3447	2620
	261	3251	3436	2606
	262	3251	3435	2608
	263	3272	3454	2609
	264	3285	3470	2616
	265	3286	3459	2627
	266	3318	3481	2641
	267	3325	3474	2649
	268	3303	3482	2644
	269	3311	3477	2649
	270	3287	3459	2646
	271	3283	3449	2641
	272	3272	3436	2639
	273	3280	3442	2640
	274	3289	3443	2642
	275	3297	3452	2642
	276	3278	3445	2628
	277	3253	3444	2616
	278	3243	3415	2602
	279	3228	3398	2586
	280	3217	3387	2588
	281	3211	3390	2588
	282	3212	3368	2580
	283	3200	3353	2582
	284	3204	3365	2575
	285	3195	3356	2569
	286	3213	3369	2580
	287	3199	3358	2569
	288	3165	3373	2579
	289	3177	3398	2584
	290	3212	3400	2574
	291	3190	3406	2574
	292	3172	3405	2576
	293	3156	3400	2577
	294	3159	3385	2591
	295	3155	3388	2590
	296	3149	3377	2577
	297	3128	3389	2582
	298	3112	3411	2584
	299	3099	3409	2583
	300	3071	3405	2582
	301	3084	3420	2590
	302	3096	3423	2612
	303	3101	3429	2610
	304	3098	3423	2603
	305	3105	3431	2614
	306	3106	3421	2606
	307	3103	3414	2604
	308	3090	3409	2598
	309	3055	3391	2595
	310	3066	3401	2605
	311	3083	3422	2621
	312	3072	3406	2625
	313	3102	3403	2632
	314	3085	3411	2635
	315	3099	3434	2643
	316	3127	3453	2660
	317	3129	3481	2659
	318	3136	3473	2673
	319	3152	3474	2671
	320	3144	3465	2671
	321	3125	3452	2666
	322	3136	3466	2669
	323	3132	3460	2648
	324	3133	3451	2640
	325	3140	3451	2638
	326	3121	3425	2629
	327	3100	3416	2631
	328	3112	3399	2630
	329	3091	3373	2618
	330	3080	3367	2619
	331	3068	3364	2641
	332	3061	3356	2645
	333	3060	3365	2636
	334	3061	3372	2634
	335	3061	3370	2639
	336	3087	3403	2652
	337	3104	3413	2658
	338	3084	3434	2668
	339	3049	3433	2659
	340	3030	3433	2655
	341	2991	3424	2639
	342	3003	3417	2634
	343	3002	3409	2636
	344	2974	3386	2607
	345	2962	3382	2595
	346	2934	3388	2591
	347	2945	3400	2604
	348	2956	3409	2602
	349	2950	3401	2597
	350	2913	3392	2574
	351	2922	3417	2572
	352	2931	3421	2577
	353	2900	3407	2577
	354	2907	3402	2566
	355	2900	3372	2548
	356	2896	3354	2537
	357	2867	3343	2530
	358	2857	3338	2512
	359	2873	3327	2505
	360	2815	3311	2460
	361	2802	3314	2449
	362	2817	3311	2460
	363	2789	3299	2448
	364	2799	3289	2436
	365	2829	3280	2408
	366	2820	3255	2392
	367	2812	3257	2409
	368	2803	3250	2385
	369	2821	3257	2382
	370	2818	3241	2368
	371	2818	3231	2363
	372	2824	3229	2367
	373	2823	3228	2355
	374	2845	3230	2370
	375	2862	3237	2365
	376	2858	3233	2364
	377	2850	3212	2351
	378	2859	3231	2350
	379	2856	3223	2337
	380	2869	3224	2333
	381	2863	3233	2339
	382	2889	3238	2356
	383	2872	3227	2357
	384	2872	3189	2338
	385	2869	3169	2338
	386	2878	3185	2330
	387	2876	3177	2330
	388	2899	3169	2315
	389	2890	3153	2316
	390	2893	3145	2302
	391	2912	3149	2311
	392	2922	3138	2315
	393	2949	3141	2307
	394	2941	3142	2306
	395	2962	3159	2314
	396	2961	3159	2319
	397	2982	3174	2325
	398	3000	3166	2322
	399	2998	3173	2325
	400	2983	3169	2329
	401	2981	3154	2329
	402	2992	3170	2332
	403	3012	3190	2350
	404	3026	3199	2358
	405	3031	3197	2356
	406	3009	3218	2381
	407	3014	3227	2385
	408	3042	3246	2408
	409	3074	3266	2418
	410	3065	3284	2426
	411	3076	3289	2446
	412	3071	3288	2438
	413	3056	3272	2425
	414	3077	3286	2434
	415	3080	3299	2435
	416	3075	3298	2439
	417	3092	3301	2435
	418	3094	3291	2437
	419	3104	3312	2444
	420	3141	3330	2455
	421	3150	3325	2472
	422	3162	3333	2480
	423	3147	3336	2489
	424	3179	3362	2507
	425	3194	3405	2514
	426	3226	3425	2544
	427	3243	3424	2559
	428	3250	3457	2578
	429	3247	3483	2599
	430	3263	3509	2627
	431	3291	3523	2641
	432	3280	3532	2643
	433	3273	3542	2648
	434	3288	3560	2666
	435	3285	3556	2664
	436	3291	3567	2667
	437	3316	3608	2704
	438	3317	3604	2706
	439	3305	3582	2704
	440	3279	3589	2711
	441	3274	3581	2721
	442	3279	3599	2742
	443	3287	3613	2741
	444	3295	3632	2736
	445	3295	3629	2738
	446	3288	3626	2740
	447	3301	3633	2742
	448	3306	3632	2738
	449	3317	3634	2752
	450	3312	3646	2755
	451	3315	3657	2758
	452	3308	3648	2737
	453	3314	3653	2745
	454	3319	3655	2749
	455	3321	3664	2749
	456	3315	3674	2761
	457	3328	3693	2773
	458	3339	3701	2785
	459	3373	3719	2792
	460	3379	3722	2806
	461	3378	3706	2799
	462	3375	3715	2792
	463	3331	3725	2789
	464	3321	3719	2789
	465	3332	3716	2791
	466	3309	3702	2773
	467	3290	3694	2772
	468	3284	3706	2763
	469	3260	3706	2771
	470	3270	3702	2786
	471	3264	3696	2785
	472	3248	3682	2790
	473	3255	3690	2797
	474	3245	3687	2801
	475	3247	3684	2795
	476	3268	3697	2799
	477	3283	3717	2812
	478	3303	3729	2821
	479	3320	3750	2838
	480	3313	3743	2837
	481	3290	3728	2823
	482	3275	3715	2811
	483	3269	3684	2810
	484	3283	3681	2814
	485	3276	3676	2809
	486	3249	3651	2799
	487	3232	3650	2789
	488	3214	3630	2775
	489	3232	3641	2797
	490	3232	3634	2795
	491	3276	3656	2818
	492	3282	3661	2827
	493	3293	3684	2818
	494	3299	3687	2819
	495	3272	3669	2814
	496	3275	3661	2816
	497	3274	3671	2823
	498	3259	3667	2821
	499	3260	3660	2824
	500	3255	3665	2826
	501	3234	3640	2816
	502	3277	3674	2833
	503	3288	3688	2836
	504	3290	3690	2835
	505	3290	3701	2834
	506	3308	3728	2842
	507	3324	3738	2854
	508	3337	3746	2869
	509	3320	3749	2862
	510	3325	3747	2873
	511	3315	3743	2870
	512	3320	3748	2864
	513	3356	3763	2886
	514	3351	3756	2893
	515	3331	3753	2896
	516	3323	3757	2893
	517	3312	3751	2872
	518	3299	3743	2860
	519	3290	3738	2864
	520	3280	3731	2862
	521	3283	3752	2860
	522	3280	3757	2853
	523	3285	3764	2860
	524	3277	3781	2857
	525	3258	3778	2852
	526	3254	3785	2845
	527	3234	3771	2846
	528	3214	3755	2847
	529	3210	3761	2855
	530	3215	3774	2879
	531	3223	3779	2879
	532	3180	3769	2862
	533	3189	3779	2860
	534	3186	3794	2881
	535	3181	3791	2876
	536	3167	3784	2879
	537	3157	3789	2880
	538	3144	3791	2884
	539	3149	3800	2883
	540	3152	3813	2902
	541	3132	3809	2895
	542	3118	3825	2884
	543	3088	3813	2894
	544	3115	3815	2910
	545	3119	3816	2905
	546	3112	3821	2892
	547	3074	3804	2882
	548	3067	3832	2892
	549	3089	3820	2883
	550	3108	3844	2888
	551	3084	3845	2880
	552	3083	3831	2883
	553	3071	3823	2873
	554	3066	3834	2868
	555	3057	3829	2868
	556	3069	3832	2864
	557	3071	3839	2868
	558	3030	3841	2850
	559	2999	3820	2845
	560	3021	3830	2860
	561	3002	3847	2865
	562	2998	3843	2869
	563	3018	3853	2878
	564	3002	3838	2867
	565	3020	3839	2862
	566	3013	3830	2848
	567	2984	3820	2844
	568	2983	3834	2849
	569	2959	3828	2851
	570	2946	3818	2860
	571	2955	3819	2851
	572	2956	3821	2843
	573	2946	3807	2820
	574	2932	3799	2809
	575	2937	3758	2802
	576	2899	3739	2789
	577	2885	3742	2772
	578	2852	3708	2750
	579	2855	3694	2741
	580	2852	3692	2728
	581	2819	3662	2714
	582	2822	3662	2720
	583	2817	3668	2709
	584	2821	3648	2707
	585	2823	3652	2717
	586	2790	3624	2699
	587	2775	3593	2670
	588	2775	3600	2674
	589	2784	3611	2690
	590	2775	3611	2683
	591	2810	3619	2676
	592	2805	3617	2656
	593	2793	3588	2663
	594	2774	3586	2652
	595	2780	3590	2651
	596	2797	3598	2650
	597	2779	3585	2637
	598	2778	3594	2646
	599	2779	3603	2639
	600	2791	3596	2637
	601	2790	3605	2639
	602	2798	3615	2653
	603	2787	3618	2666
	604	2788	3625	2672
	605	2765	3599	2650
	606	2761	3593	2639
	607	2745	3602	2630
	608	2731	3587	2619
	609	2728	3572	2608
	610	2702	3549	2581
	611	2691	3547	2568
	612	2705	3555	2574
	613	2718	3527	2563
	614	2727	3521	2562
	615	2716	3508	2557
	616	2764	3528	2577
	617	2793	3522	2586
	618	2799	3513	2579
	619	2794	3512	2585
	620	2789	3523	2579
	621	2792	3536	2582
	622	2816	3531	2578
	623	2799	3521	2579
	624	2795	3519	2573
	625	2809	3519	2579
	626	2806	3528	2580
	627	2787	3509	2568
	628	2804	3523	2551
	629	2796	3539	2536
	630	2802	3550	2534
	631	2845	3564	2536
	632	2874	3580	2546
	633	2893	3583	2542
	634	2883	3591	2534
	635	2947	3621	2543
	636	2967	3622	2547
	637	2965	3625	2551
	638	2971	3654	2557
	639	2959	3630	2529
	640	2954	3631	2531
	641	2934	3626	2518
	642	2910	3622	2514
	643	2918	3625	2528
	644	2912	3629	2532
	645	2916	3647	2537
	646	2926	3669	2548
	647	2917	3645	2529
	648	2929	3640	2532
	649	2947	3670	2530
	650	2967	3672	2541
	651	2954	3669	2543
	652	2916	3632	2518
	653	2913	3637	2511
	654	2946	3646	2511
	655	2933	3648	2517
	656	2938	3632	2508
	657	2956	3641	2507
	658	2956	3637	2505
	659	2949	3635	2513
	660	2973	3638	2523
	661	2989	3639	2531
	662	2990	3649	2538
	663	2954	3638	2528
	664	2937	3641	2519
	665	2946	3657	2519
	666	2951	3664	2535
	667	2948	3667	2524
	668	2947	3661	2529
	669	2925	3656	2520
	670	2929	3656	2522
	671	2927	3643	2527
	672	2912	3630	2520
	673	2894	3630	2518
	674	2887	3603	2505
	675	2881	3616	2514
	676	2921	3624	2520
	677	2951	3640	2530
	678	2952	3640	2521
	679	2966	3650	2520
	680	2956	3645	2499
	681	2948	3644	2513
	682	2975	3663	2528
	683	2961	3647	2528
	684	2950	3675	2522
	685	2976	3711	2532
	686	2981	3708	2529
	687	2981	3705	2534
	688	2950	3693	2530
	689	2956	3699	2541
	690	2956	3706	2545
	691	2977	3706	2550
	692	2993	3707	2562
	693	2997	3709	2550
	694	2977	3716	2542
	695	2949	3711	2542
	696	2960	3713	2555
	697	2987	3712	2567
	698	2986	3695	2565
	699	2965	3691	2576
	700	2952	3693	2579
	701	2960	3714	2601
	702	2976	3727	2612
	703	2988	3741	2612
	704	3009	3736	2628
	705	3013	3749	2638
	706	3005	3740	2627
	707	3010	3746	2634
	708	3043	3744	2653
	709	3070	3772	2674
	710	3074	3768	2677
	711	3077	3758	2673
	712	3086	3773	2676
	713	3068	3772	2673
	714	3064	3783	2677
	715	3046	3777	2675
	716	3034	3769	2679
	717	3050	3785	2683
	718	3062	3776	2683
	719	3071	3788	2678
	720	3046	3780	2674
	721	3043	3785	2679
	722	3052	3792	2690
	723	3058	3799	2700
	724	3044	3788	2697
	725	3043	3800	2710
	726	3047	3816	2707
	727	3070	3822	2719
	728	3076	3840	2742
	729	3063	3838	2743
	730	3087	3835	2748
	731	3101	3850	2755
	732	3106	3861	2750
	733	3128	3858	2769
	734	3094	3856	2763
	735	3100	3843	2754
	736	3104	3859	2764
	737	3089	3852	2758
	738	3094	3855	2755
	739	3121	3873	2746
	740	3115	3876	2753
	741	3080	3879	2754
	742	3085	3886	2754
	743	3108	3906	2763
	744	3129	3903	2784
	745	3120	3891	2789
	746	3107	3896	2794
	747	3133	3917	2818
	748	3138	3910	2822
	749	3138	3906	2807
	750	3129	3916	2809
	751	3116	3903	2813
	752	3112	3902	2819
	753	3110	3901	2810
	754	3113	3891	2819
	755	3116	3902	2826
	756	3123	3926	2838
	757	3135	3913	2843
	758	3145	3913	2844
	759	3129	3929	2858
	760	3144	3938	2863
	761	3147	3945	2885
	762	3128	3934	2884
	763	3116	3956	2888
	764	3104	3958	2887
	765	3095	3962	2886
	766	3060	3957	2887
	767	3039	3960	2889
	768	3023	3960	2885
	769	3031	3962	2880
	770	3020	3945	2891
	771	3022	3948	2885
	772	3001	3965	2885
	773	3003	3969	2892
	774	3020	3993	2909
	775	2979	3997	2903
	776	2969	3981	2907
	777	2976	3985	2910
	778	2931	3987	2920
	779	2924	3958	2919
	780	2914	3941	2912
	781	2873	3932	2899
	782	2846	3924	2896
	783	2820	3919	2882
	784	2822	3903	2886
	785	2769	3883	2895
	786	2759	3897	2907
	787	2769	3898	2912
	788	2768	3895	2908
	789	2770	3898	2920
	790	2777	3902	2929
	791	2772	3888	2931
	792	2766	3882	2925
	793	2773	3877	2916
	794	2800	3885	2919
	795	2803	3880	2923
	796	2785	3858	2913
	797	2793	3861	2923
	798	2778	3873	2916
	799	2757	3853	2923
	800	2733	3847	2907
	801	2757	3852	2918
	802	2784	3864	2916
	803	2796	3842	2914
	804	2776	3833	2917
	805	2769	3835	2912
	806	2749	3830	2913
	807	2749	3826	2914
	808	2738	3831	2905
	809	2742	3833	2898
	810	2706	3833	2884
	811	2681	3833	2871
	812	2656	3810	2864
	813	2652	3806	2862
	814	2649	3800	2847
	815	2628	3803	2846
	816	2631	3815	2844
	817	2637	3807	2844
	818	2656	3840	2855
	819	2654	3840	2853
	820	2653	3848	2848
	821	2641	3840	2857
	822	2647	3865	2873
	823	2652	3865	2876
	824	2638	3874	2873
	825	2639	3868	2868
	826	2592	3845	2861
	827	2566	3843	2855
	828	2564	3841	2854
	829	2530	3821	2844
	830	2543	3815	2842
	831	2537	3812	2829
	832	2531	3797	2827
	833	2534	3788	2826
	834	2521	3747	2818
	835	2510	3729	2820
	836	2511	3740	2840
	837	2538	3754	2854
	838	2560	3778	2856
	839	2580	3790	2850
	840	2573	3778	2825
	841	2552	3774	2806
	842	2530	3770	2794
	843	2547	3773	2817
	844	2546	3773	2817
	845	2568	3775	2820
	846	2584	3768	2814
	847	2569	3780	2820
	848	2572	3786	2834
	849	2563	3796	2839
	850	2573	3781	2849
	851	2566	3767	2837
	852	2529	3755	2807
	853	2517	3749	2807
	854	2511	3742	2802
	855	2514	3736	2816
	856	2504	3737	2819
	857	2516	3744	2816
	858	2516	3745	2803
	859	2508	3740	2800
	860	2501	3730	2799
	861	2504	3749	2800
	862	2501	3741	2797
	863	2509	3746	2809
	864	2510	3741	2810
	865	2543	3748	2817
	866	2533	3745	2817
	867	2511	3740	2805
	868	2500	3749	2803
	869	2505	3739	2798
	870	2524	3758	2795
	871	2535	3774	2802
	872	2531	3768	2792
	873	2545	3768	2790
	874	2545	3765	2782
	875	2516	3753	2768
	876	2531	3758	2772
	877	2518	3768	2772
	878	2552	3758	2779
	879	2549	3760	2767
	880	2512	3746	2757
	881	2538	3749	2767
	882	2537	3732	2770
	883	2537	3741	2765
	884	2587	3785	2782
	885	2614	3792	2795
	886	2642	3804	2795
	887	2647	3813	2788
	888	2643	3803	2778
	889	2627	3797	2786
	890	2676	3841	2802
	891	2686	3826	2801
	892	2677	3800	2796
	893	2650	3786	2770
	894	2624	3786	2735
	895	2649	3818	2730
	896	2662	3834	2738
	897	2631	3806	2715
	898	2630	3799	2711
	899	2629	3800	2719
	900	2629	3814	2727
	901	2619	3800	2710
	902	2607	3784	2703
	903	2621	3785	2698
	904	2613	3784	2689
	905	2641	3791	2699
	906	2653	3781	2710
	907	2648	3782	2725
	908	2647	3790	2732
	909	2690	3782	2734
	910	2690	3775	2742
	911	2705	3786	2735
	912	2729	3799	2741
	913	2742	3796	2743
	914	2756	3779	2744
	915	2769	3791	2759
	916	2764	3797	2747
	917	2757	3786	2745
	918	2755	3770	2748
	919	2755	3771	2750
	920	2754	3769	2749
	921	2736	3764	2744
	922	2722	3738	2740
	923	2720	3741	2735
	924	2732	3749	2725
	925	2734	3750	2740
	926	2725	3744	2734
	927	2742	3745	2742
	928	2748	3726	2736
	929	2758	3741	2745
	930	2757	3753	2752
	931	2769	3763	2762
	932	2786	3776	2755
	933	2796	3779	2768
	934	2793	3794	2763
	935	2812	3796	2754
	936	2834	3795	2740
	937	2842	3807	2749
	938	2858	3805	2759
	939	2856	3809	2768
	940	2851	3811	2766
	941	2855	3805	2772
	942	2854	3797	2777
	943	2830	3777	2778
	944	2821	3771	2776
	945	2836	3779	2778
	946	2842	3794	2774
	947	2833	3789	2764
	948	2850	3778	2781
	949	2855	3789	2772
	950	2859	3806	2790
	951	2860	3831	2784
	952	2825	3818	2777
	953	2814	3833	2780
	954	2790	3831	2770
	955	2788	3824	2780
	956	2768	3805	2759
	957	2745	3794	2753
	958	2739	3800	2766
	959	2737	3813	2780
	960	2742	3800	2784
	961	2748	3804	2787
	962	2772	3829	2810
	963	2812	3853	2826
	964	2832	3854	2839
	965	2828	3843	2838
	966	2831	3855	2835
	967	2813	3862	2833
	968	2804	3858	2841
	969	2806	3872	2861
	970	2794	3877	2868
	971	2803	3892	2868
	972	2801	3880	2864
	973	2795	3888	2861
	974	2792	3885	2858
	975	2786	3883	2852
	976	2790	3899	2849
	977	2783	3884	2843
	978	2801	3892	2852
	979	2817	3904	2854
	980	2798	3926	2862
	981	2800	3926	2865
	982	2783	3920	2857
	983	2804	3945	2879
	984	2826	3959	2886
	985	2838	3956	2876
	986	2810	3942	2865
	987	2810	3946	2860
	988	2809	3948	2884
	989	2789	3940	2878
	990	2789	3928	2895
	991	2804	3936	2910
	992	2794	3939	2918
	993	2786	3940	2910
	994	2779	3933	2899
	995	2754	3911	2883
	996	2725	3902	2875
	997	2712	3893	2855
	998	2736	3891	2847
	999	2774	3907	2858
	1000	2758	3907	2849
	1001	2774	3917	2853
	1002	2804	3928	2852
	1003	2804	3915	2861
	1004	2806	3915	2850
	1005	2811	3915	2847
	1006	2815	3908	2856
	1007	2788	3891	2855
	1008	2751	3870	2842
	1009	2742	3867	2832
	1010	2724	3880	2828
	1011	2725	3880	2819
	1012	2721	3885	2819
	1013	2721	3892	2824
	1014	2710	3883	2816
	1015	2680	3873	2815
	1016	2715	3889	2823
	1017	2716	3897	2828
	1018	2719	3898	2835
	1019	2721	3901	2846
	1020	2712	3899	2852
	1021	2683	3869	2836
	1022	2704	3884	2856
	1023	2700	3881	2864
	1024	2711	3882	2871
	1025	2727	3895	2886
	1026	2708	3890	2884
	1027	2708	3871	2867
	1028	2696	3872	2852
	1029	2700	3867	2870
	1030	2707	3859	2865
	1031	2693	3877	2867
	1032	2688	3892	2874
	1033	2674	3878	2862
	1034	2643	3831	2843
	1035	2625	3827	2839
	1036	2617	3825	2842
	1037	2618	3833	2853
	1038	2606	3819	2852
	1039	2594	3822	2862
	1040	2554	3772	2859
	1041	2568	3782	2865
	1042	2584	3803	2887
	1043	2606	3819	2896
	1044	2608	3810	2905
	1045	2589	3786	2904
	1046	2582	3770	2898
	1047	2590	3781	2896
	1048	2586	3775	2900
	1049	2612	3783	2914
	1050	2618	3755	2902
	1051	2644	3762	2909
	1052	2645	3776	2900
	1053	2645	3790	2916
	1054	2642	3792	2920
	1055	2604	3772	2901
	1056	2600	3774	2890
	1057	2593	3779	2875
	1058	2584	3775	2879
	1059	2552	3783	2867
	1060	2557	3766	2852
	1061	2550	3749	2852
	1062	2540	3738	2845
	1063	2522	3722	2842
	1064	2525	3734	2847
	1065	2540	3740	2854
	1066	2528	3725	2850
	1067	2527	3716	2840
	1068	2526	3724	2840
	1069	2522	3739	2833
	1070	2562	3745	2824
	1071	2563	3750	2830
	1072	2574	3764	2829
	1073	2569	3774	2837
	1074	2567	3765	2836
	1075	2572	3751	2830
	1076	2580	3776	2837
	1077	2601	3794	2847
	1078	2622	3811	2867
	1079	2636	3811	2871
	1080	2657	3834	2877
	1081	2650	3820	2876
	1082	2654	3806	2871
	1083	2646	3808	2875
	1084	2642	3800	2876
	1085	2621	3794	2864
	1086	2608	3799	2878
	1087	2586	3770	2873
	1088	2567	3749	2849
	1089	2585	3772	2838
	1090	2597	3789	2838
	1091	2595	3812	2834
	1092	2627	3829	2836
	1093	2649	3851	2830
	1094	2641	3842	2817
	1095	2629	3824	2819
	1096	2632	3817	2819
	1097	2641	3825	2822
	1098	2617	3824	2804
	1099	2648	3820	2830
	1100	2666	3807	2828
	1101	2674	3775	2813
	1102	2693	3768	2815
	1103	2695	3772	2821
	1104	2712	3792	2836
	1105	2729	3798	2843
	1106	2742	3821	2871
	1107	2735	3835	2881
	1108	2755	3827	2873
	1109	2770	3833	2879
	1110	2773	3842	2876
	1111	2751	3837	2874
	1112	2737	3834	2861
	1113	2710	3802	2835
	1114	2696	3797	2839
	1115	2693	3795	2834
	1116	2690	3765	2819
	1117	2705	3755	2831
	1118	2706	3757	2838
	1119	2707	3744	2824
	1120	2706	3737	2829
	1121	2700	3743	2837
	1122	2695	3736	2833
	1123	2703	3724	2850
	1124	2708	3731	2859
	1125	2709	3734	2864
	1126	2724	3733	2861
	1127	2742	3752	2877
	1128	2723	3766	2872
	1129	2734	3786	2881
	1130	2737	3776	2874
	1131	2768	3779	2890
	1132	2789	3777	2878
	1133	2785	3774	2863
	1134	2768	3766	2852
	1135	2749	3755	2866
	1136	2754	3753	2860
	1137	2731	3743	2854
	1138	2732	3747	2842
	1139	2722	3731	2829
	1140	2713	3728	2832
	1141	2697	3724	2824
	1142	2701	3733	2818
	1143	2688	3734	2811
	1144	2686	3731	2825
	1145	2713	3749	2843
	1146	2724	3773	2853
	1147	2736	3783	2864
	1148	2719	3783	2874
	1149	2679	3760	2850
	1150	2695	3765	2849
	1151	2684	3768	2845
	1152	2667	3744	2845
	1153	2655	3728	2827
	1154	2630	3717	2828
	1155	2643	3727	2822
	1156	2667	3751	2835
	1157	2691	3759	2825
	1158	2693	3767	2833
	1159	2683	3755	2838
	1160	2668	3722	2814
	1161	2558	3559	2704
	1162	2554	3562	2701
	1163	2554	3564	2701
	1164	2570	3585	2710
	1165	2569	3588	2708
	1166	2556	3593	2705
	1167	2564	3577	2711
	1168	2599	3606	2722
	1169	2592	3612	2721
	1170	2611	3636	2720
	1171	2612	3657	2719
	1172	2570	3646	2694
	1173	2558	3652	2689
	1174	2537	3665	2688
	1175	2520	3649	2670
	1176	2524	3638	2678
	1177	2534	3659	2687
	1178	2519	3661	2675
	1179	2525	3680	2676
	1180	2530	3700	2686
	1181	2507	3690	2675
	1182	2514	3696	2673
	1183	2522	3700	2679
	1184	2531	3718	2691
	1185	2516	3743	2698
	1186	2494	3733	2690
	1187	2548	3728	2696
	1188	2575	3754	2703
	1189	2590	3755	2697
	1190	2604	3756	2692
	1191	2581	3750	2682
	1192	2574	3741	2661
	1193	2555	3728	2665
	1194	2556	3742	2671
	1195	2551	3766	2675
	1196	2545	3767	2662
	1197	2544	3767	2667
	1198	2551	3777	2667
	1199	2547	3796	2663
	1200	2548	3799	2669
	1201	2527	3792	2663
	1202	2551	3786	2670
	1203	2540	3766	2657
	1204	2593	3773	2668
	1205	2620	3780	2669
	1206	2636	3790	2674
	1207	2645	3787	2662
	1208	2660	3780	2659
	1209	2673	3761	2650
	1210	2670	3770	2656
	1211	2683	3793	2670
	1212	2674	3795	2677
	1213	2671	3800	2672
	1214	2656	3809	2658
	1215	2633	3797	2644
	1216	2636	3794	2640
	1217	2652	3821	2667
	1218	2658	3819	2668
	1219	2655	3797	2677
	1220	2645	3797	2679
	1221	2660	3806	2704
	1222	2681	3813	2724
	1223	2686	3811	2722
	1224	2669	3801	2717
	1225	2684	3802	2718
	1226	2688	3776	2720
	1227	2666	3767	2714
	1228	2645	3761	2698
	1229	2622	3763	2686
	1230	2627	3746	2681
	1231	2618	3736	2671
	1232	2615	3745	2689
	1233	2623	3749	2690
	1234	2641	3750	2699
	1235	2679	3768	2737
	1236	2684	3755	2739
	1237	2699	3763	2747
	1238	2721	3766	2762
	1239	2699	3753	2758
	1240	2691	3740	2761
	1241	2711	3733	2764
	1242	2679	3731	2764
	1243	2679	3729	2772
	1244	2697	3751	2802
	1245	2699	3765	2806
	1246	2717	3788	2835
	1247	2721	3802	2832
	1248	2728	3803	2825
	1249	2694	3794	2802
	1250	2683	3801	2798
	1251	2663	3807	2810
	1252	2667	3817	2818
	1253	2673	3817	2817
	1254	2653	3801	2792
	1255	2677	3801	2790
	1256	2677	3788	2784
	1257	2698	3783	2774
	1258	2686	3801	2772
	1259	2700	3790	2772
	1260	2730	3794	2788
	1261	2756	3792	2800
	1262	2768	3775	2790
	1263	2767	3777	2807
	1264	2773	3790	2798
	1265	2783	3798	2808
	1266	2805	3804	2820
	1267	2814	3818	2822
	1268	2806	3801	2801
	1269	2811	3806	2815
	1270	2822	3809	2806
	1271	2844	3802	2796
	1272	2842	3807	2800
	1273	2842	3816	2795
	1274	2874	3827	2816
	1275	2885	3818	2819
	1276	2867	3813	2822
	1277	2877	3808	2827
	1278	2889	3812	2833
	1279	2894	3808	2831
	1280	2895	3792	2834
	1281	2880	3789	2833
	1282	2864	3808	2838
	1283	2884	3816	2845
	1284	2885	3816	2842
	1285	2893	3822	2836
	1286	2923	3845	2847
	1287	2914	3834	2850
	1288	2904	3816	2851
	1289	2904	3813	2857
	1290	2924	3841	2860
	1291	2961	3833	2863
	1292	2973	3829	2860
	1293	2988	3847	2862
	1294	3000	3856	2862
	1295	2978	3850	2844
	1296	2988	3836	2851
	1297	3002	3841	2855
	1298	3007	3836	2863
	1299	3026	3840	2875
	1300	3010	3829	2877
	1301	3001	3821	2863
	1302	2995	3848	2863
	1303	3006	3872	2874
	1304	3004	3887	2875
	1305	2973	3878	2874
	1306	2944	3865	2859
	1307	2932	3854	2854
	1308	2967	3872	2871
	1309	2975	3885	2873
	1310	2981	3890	2881
	1311	3000	3889	2877
	1312	3010	3901	2878
	1313	3002	3896	2867
	1314	3012	3888	2870
	1315	3037	3901	2874
	1316	3036	3899	2865
	1317	3031	3907	2853
	1318	2990	3869	2836
	1319	2988	3851	2841
	1320	2966	3828	2840
	1321	2981	3813	2846
	1322	3022	3838	2874
	1323	3030	3833	2880
	1324	3046	3828	2884
	1325	3065	3833	2896
	1326	3063	3838	2884
	1327	3044	3817	2876
	1328	3062	3838	2896
	1329	3074	3833	2895
	1330	3061	3811	2880
	1331	3078	3812	2881
	1332	3076	3827	2895
	1333	3072	3825	2894
	1334	3049	3810	2881
	1335	3044	3790	2868
	1336	3063	3801	2864
	1337	3006	3801	2853
	1338	2980	3773	2844
	1339	2981	3761	2842
	1340	2970	3768	2835
	1341	2984	3773	2834
	1342	2975	3774	2840
	1343	3027	3813	2853
	1344	3047	3817	2854
	1345	3071	3807	2868
	1346	3104	3805	2887
	1347	3125	3802	2899
	1348	3116	3796	2887
	1349	3147	3784	2883
	1350	3179	3787	2882
	1351	3220	3805	2881
	1352	3229	3825	2879
	1353	3219	3820	2874
	1354	3176	3813	2860
	1355	3171	3822	2883
	1356	3149	3820	2881
	1357	3153	3816	2885
	1358	3136	3804	2874
	1359	3110	3826	2874
	1360	3131	3836	2891
	1361	3129	3831	2885
	1362	3126	3821	2882
	1363	3146	3836	2900
	1364	3181	3857	2913
	1365	3208	3873	2922
	1366	3214	3888	2938
	1367	3207	3875	2937
	1368	3231	3908	2944
	1369	3236	3914	2939
	1370	3233	3910	2939
	1371	3223	3894	2924
	1372	3203	3889	2906
	1373	3201	3875	2907
	1374	3188	3868	2903
	1375	3172	3872	2892
	1376	3169	3892	2902
	1377	3163	3892	2897
	1378	3178	3904	2907
	1379	3195	3894	2916
	1380	3171	3885	2905
	1381	3180	3899	2901
	1382	3169	3897	2879
	1383	3156	3877	2864
	1384	3139	3877	2862
	1385	3125	3869	2842
	1386	3100	3862	2829
	1387	3096	3862	2823
	1388	3075	3850	2817
	1389	3072	3841	2821
	1390	3062	3822	2812
	1391	3035	3805	2808
	1392	3064	3796	2800
	1393	3043	3782	2793
	1394	3031	3750	2769
	1395	3040	3735	2756
	1396	3018	3695	2722
	1397	3018	3671	2724
	1398	3007	3659	2722
	1399	3014	3652	2721
	1400	3017	3664	2722
	1401	3036	3662	2709
	1402	3019	3654	2701
	1403	3012	3638	2694
	1404	3007	3631	2686
	1405	2975	3641	2672
	1406	2971	3644	2669
	1407	2953	3633	2669
	1408	2951	3605	2665
	1409	2942	3602	2656
	1410	2905	3585	2641
	1411	2878	3582	2616
	1412	2874	3583	2624
	1413	2858	3574	2596
	1414	2848	3564	2592
	1415	2844	3562	2597
	1416	2822	3556	2581
	1417	2804	3551	2578
	1418	2853	3568	2582
	1419	2841	3554	2558
	1420	2831	3550	2566
	1421	2854	3554	2575
	1422	2890	3551	2585
	1423	2888	3548	2578
	1424	2859	3524	2548
	1425	2874	3523	2549
	1426	2885	3522	2555
	1427	2879	3519	2538
	1428	2874	3501	2524
	1429	2885	3489	2524
	1430	2898	3503	2539
	1431	2920	3505	2527
	1432	2927	3491	2524
	1433	2915	3480	2525
	1434	2936	3488	2534
	1435	2914	3486	2524
	1436	2888	3472	2512
	1437	2904	3467	2503
	1438	2913	3463	2499
	1439	2910	3455	2491
	1440	2902	3446	2484
	1441	2883	3451	2483
	1442	2887	3450	2492
	1443	2873	3423	2486
	1444	2867	3431	2478
	1445	2892	3439	2484
	1446	2885	3438	2477
	1447	2866	3418	2467
	1448	2849	3412	2448
	1449	2837	3417	2432
	1450	2837	3419	2419
	1451	2851	3434	2427
	1452	2886	3409	2435
	1453	2881	3395	2424
	1454	2912	3395	2430
	1455	2947	3407	2449
	1456	2971	3418	2442
	1457	2972	3422	2445
	1458	2977	3415	2439
	1459	2974	3393	2428
	1460	2982	3393	2434
	1461	2973	3389	2434
	1462	2974	3372	2438
	1463	3001	3368	2436
	1464	2993	3365	2432
	1465	2984	3353	2424
	1466	2986	3335	2420
	1467	3011	3342	2438
	1468	3009	3352	2437
	1469	3025	3361	2439
	1470	3047	3371	2445
	1471	3030	3372	2437
	1472	3006	3367	2426
	1473	3017	3394	2437
	1474	3015	3391	2435
	1475	3011	3389	2434
	1476	3010	3375	2433
	1477	3022	3391	2451
	1478	2992	3361	2426
	1479	2980	3370	2448
	1480	2997	3388	2461
	1481	3007	3413	2471
	1482	3006	3392	2459
	1483	3004	3386	2459
	1484	3009	3390	2456
	1485	3021	3384	2460
	1486	3043	3383	2471
	1487	3044	3386	2483
	1488	3047	3397	2480
	1489	3036	3405	2469
	1490	3036	3410	2471
	1491	3037	3401	2481
	1492	3058	3404	2478
	1493	3032	3385	2462
	1494	3025	3391	2468
	1495	3016	3384	2456
	1496	3007	3370	2447
	1497	3018	3394	2448
	1498	3024	3391	2446
	1499	2960	3360	2429
	1500	2933	3363	2430
	1501	2910	3349	2441
	1502	2895	3350	2442
	1503	2947	3398	2470
	1504	2938	3384	2460
	1505	2932	3383	2441
	1506	2914	3365	2432
	1507	2909	3363	2434
	1508	2942	3388	2453
	1509	2950	3364	2452
	1510	2946	3386	2457
	1511	2948	3372	2445
	1512	2951	3363	2439
	1513	2931	3359	2440
	1514	2934	3345	2448
	1515	2914	3328	2440
	1516	2949	3348	2441
	1517	2943	3339	2413
	1518	2962	3310	2419
	1519	2966	3300	2410
	1520	2937	3293	2394
	1521	2954	3310	2392
	1522	2984	3321	2395
	1523	3015	3334	2394
	1524	3043	3382	2427
	1525	3036	3380	2429
	1526	3070	3419	2450
	1527	3084	3426	2464
	1528	3223	3592	2584
	1529	3217	3614	2591
	1530	3261	3657	2621
	1531	3289	3681	2635
	1532	3357	3946	2818
	1533	3400	3982	2846
	1534	3409	4012	2843
	1535	3403	4013	2839
	1536	3436	4054	2866
	1537	3452	4057	2860
	1538	3461	4078	2864
	1539	3478	4077	2861
	1540	3508	4107	2881
	1541	3508	4112	2876
	1542	3516	4127	2896
	1543	3511	4137	2910
	1544	3492	4142	2899
	1545	3497	4155	2914
	1546	3500	4166	2917
	1547	3479	4167	2907
	1548	3484	4166	2913
	1549	3475	4165	2910
	1550	3480	4144	2892
	1551	3464	4152	2894
	1552	3462	4157	2883
	1553	3450	4150	2876
	1554	3472	4149	2889
	1555	3461	4127	2893
	1556	3454	4104	2863
	1557	3468	4105	2880
	1558	3488	4116	2883
	1559	3521	4131	2895
	1560	3558	4140	2898
	1561	3560	4139	2907
	1562	3560	4138	2899
	1563	3560	4151	2905
	1564	3559	4151	2905
	1565	3549	4132	2892
	1566	3535	4125	2902
	1567	3535	4118	2893
	1568	3510	4104	2905
	1569	3527	4117	2922
	1570	3512	4092	2902
	1571	3453	4077	2882
	1572	3418	4074	2864
	1573	3409	4074	2864
	1574	3429	4093	2876
	1575	3423	4093	2865
	1576	3406	4088	2864
	1577	3392	4080	2866
	1578	3380	4072	2865
	1579	3341	4068	2855
	1580	3327	4059	2843
	1581	3319	4034	2835
	1582	3302	4057	2835
	1583	3302	4068	2842
	1584	3275	4077	2834
	1585	3309	4075	2839
	1586	3314	4072	2852
	1587	3350	4085	2865
	1588	3359	4087	2870
	1589	3367	4096	2876
	1590	3380	4076	2876
	1591	3368	4069	2879
	1592	3341	4060	2862
	1593	3357	4067	2877
	1594	3384	4064	2891
	1595	3349	4050	2883
	1596	3359	4054	2880
	1597	3412	4078	2884
	1598	3440	4080	2887
	1599	3444	4084	2888
	1600	3446	4087	2893
	1601	3426	4047	2878
	1602	3394	4051	2865
	1603	3427	4059	2883
	1604	3398	4054	2868
	1605	3370	4044	2838
	1606	3346	4018	2839
	1607	3365	4018	2850
	1608	3360	4010	2846
	1609	3382	4023	2852
	1610	3382	4044	2867
	1611	3382	4041	2875
	1612	3362	4022	2856
	1613	3334	4010	2857
	1614	3375	4031	2867
	1615	3369	4012	2868
	1616	3349	4011	2870
	1617	3361	4002	2869
	1618	3390	4005	2869
	1619	3379	4015	2857
	1620	3361	4000	2852
	1621	3394	3999	2849
	1622	3394	3997	2844
	1623	3425	3989	2842
	1624	3417	3988	2845
	1625	3402	3986	2838
	1626	3402	3985	2830
	1627	3403	3978	2820
	1628	3433	3982	2824
	1629	3435	3983	2829
	1630	3433	3976	2826
	1631	3431	3983	2835
	1632	3436	4003	2842
	1633	3444	3997	2852
	1634	3469	3994	2855
	1635	3477	4001	2864
	1636	3416	3975	2851
	1637	3422	3968	2837
	1638	3447	3976	2848
	1639	3434	3963	2846
	1640	3440	3958	2854
	1641	3426	3967	2842
	1642	3422	3975	2850
	1643	3415	3964	2855
	1644	3424	3970	2855
	1645	3426	3962	2851
	1646	3402	3975	2857
	1647	3362	3939	2830
	1648	3372	3952	2844
	1649	3412	3963	2851
	1650	3403	3970	2850
	1651	3428	3974	2840
	1652	3430	3965	2831
	1653	3463	3944	2832
	1654	3486	3964	2843
	1655	3499	3945	2831
	1656	3507	3929	2827
	1657	3500	3931	2808
	1658	3470	3917	2804
	1659	3462	3937	2817
	1660	3477	3952	2833
	1661	3480	3966	2844
	1662	3499	4016	2855
	1663	3512	4032	2859
	1664	3528	4032	2851
	1665	3534	4040	2852
	1666	3514	4027	2853
	1667	3532	4042	2856
	1668	3499	4044	2847
	1669	3510	4058	2859
	1670	3534	4057	2866
	1671	3539	4067	2868
	1672	3492	4043	2858
	1673	3477	4052	2865
	1674	3493	4056	2872
	1675	3498	4039	2875
	1676	3489	4037	2872
	1677	3492	4031	2863
	1678	3474	4010	2854
	1679	3468	3991	2837
	1680	3445	3962	2818
	1681	3438	3954	2822
	1682	3462	3953	2832
	1683	3445	3935	2814
	1684	3433	3902	2814
	1685	3419	3898	2798
	1686	3409	3868	2787
	1687	3411	3876	2795
	1688	3390	3853	2781
	1689	3376	3849	2774
	1690	3374	3837	2765
	1691	3390	3832	2774
	1692	3367	3843	2759
	1693	3373	3844	2754
	1694	3382	3848	2759
	1695	3375	3849	2747
	1696	3368	3856	2752
	1697	3380	3864	2762
	1698	3387	3880	2765
	1699	3389	3877	2757
	1700	3368	3869	2762
	1701	3355	3845	2756
	1702	3370	3853	2765
	1703	3365	3860	2774
	1704	3363	3862	2776
	1705	3376	3872	2773
	1706	3389	3886	2781
	1707	3383	3888	2774
	1708	3374	3894	2776
	1709	3338	3886	2767
	1710	3312	3897	2768
	1711	3316	3888	2761
	1712	3319	3895	2779
	1713	3348	3896	2787
	1714	3339	3908	2799
	1715	3345	3929	2808
	1716	3370	3947	2817
	1717	3390	3976	2835
	1718	3395	3990	2834
	1719	3400	3991	2834
	1720	3421	4004	2846
	1721	3466	4016	2860
	1722	3492	4020	2879
	1723	3525	4025	2884
	1724	3514	4022	2879
	1725	3515	4036	2884
	1726	3526	4039	2883
	1727	3529	4048	2883
	1728	3547	4067	2891
	1729	3576	4075	2916
	1730	3580	4086	2930
	1731	3563	4096	2935
	1732	3600	4085	2938
	1733	3626	4094	2945
	1734	3642	4079	2949
	1735	3628	4078	2945
	1736	3638	4070	2929
	1737	3609	4083	2917
	1738	3607	4081	2909
	1739	3631	4077	2915
	1740	3607	4069	2898
	1741	3607	4068	2889
	1742	3622	4066	2903
	1743	3631	4075	2889
	1744	3615	4055	2876
	1745	3649	4065	2881
	1746	3550	3950	2778
	1747	3611	4017	2836
	1748	3589	4007	2831
	1749	3596	3991	2830
	1750	3595	3976	2828
	1751	3607	3974	2833
	1752	3598	3956	2827
	1753	3572	3947	2816
	1754	3571	3942	2823
	1755	3593	3939	2835
	1756	3604	3932	2828
	1757	3579	3911	2812
	1758	3575	3908	2811
	1759	3575	3903	2815
	1760	3574	3903	2811
	1761	3591	3937	2824
	1762	3625	3959	2838
	1763	3629	3970	2845
	1764	3592	3961	2843
	1765	3617	3977	2849
	1766	3613	3985	2847
	1767	3583	3990	2842
	1768	3574	3986	2850
	1769	3577	3966	2845
	1770	3584	3992	2864
	1771	3571	3993	2879
	1772	3565	3983	2874
	1773	3555	3986	2865
	1774	3550	3988	2854
	1775	3557	3987	2852
	1776	3581	4016	2870
	1777	3581	4003	2872
	1778	3550	3994	2872
	1779	3540	3985	2851
	1780	3535	3981	2855
	1781	3542	3971	2835
	1782	3524	3934	2807
	1783	3520	3941	2808
	1784	3498	3942	2811
	1785	3497	3935	2799
	1786	3526	3942	2799
	1787	3526	3931	2795
	1788	3526	3930	2797
	1789	3546	3923	2794
	1790	3519	3920	2774
	1791	3523	3909	2764
	1792	3516	3881	2751
	1793	3532	3913	2765
	1794	3519	3902	2758
	1795	3501	3905	2752
	1796	3505	3910	2755
	1797	3496	3902	2747
	1798	3502	3889	2741
	1799	3497	3904	2756
	1800	3512	3895	2756
	1801	3470	3888	2755
	1802	3475	3884	2765
	1803	3426	3896	2767
	1804	3430	3899	2766
	1805	3436	3920	2768
	1806	3440	3939	2774
	1807	3431	3934	2770
	1808	3434	3946	2751
	1809	3444	3936	2739
	1810	3460	3927	2722
	1811	3441	3915	2721
	1812	3437	3891	2707
	1813	3431	3879	2694
	1814	3386	3870	2683
	1815	3385	3860	2677
	1816	3409	3869	2685
	1817	3416	3867	2686
	1818	3411	3865	2669
	1819	3382	3846	2661
	1820	3349	3831	2649
	1821	3332	3800	2651
	1822	3348	3813	2681
	1823	3329	3800	2664
	1824	3330	3806	2658
	1825	3333	3822	2661
	1826	3300	3824	2649
	1827	3308	3814	2644
	1828	3301	3805	2632
	1829	3290	3799	2636
	1830	3291	3799	2655
	1831	3271	3787	2653
	1832	3256	3810	2645
	1833	3239	3817	2639
	1834	3252	3825	2643
	1835	3269	3828	2651
	1836	3253	3824	2649
	1837	3235	3805	2644
	1838	3235	3804	2647
	1839	3242	3811	2657
	1840	3232	3807	2656
	1841	3219	3809	2660
	1842	3217	3806	2676
	1843	3222	3798	2671
	1844	3209	3779	2669
	1845	3214	3768	2675
	1846	3208	3757	2666
	1847	3219	3763	2657
	1848	3217	3762	2656
	1849	3206	3754	2661
	1850	3215	3756	2658
	1851	3229	3750	2666
	1852	3227	3754	2677
	1853	3236	3752	2675
	1854	3239	3748	2672
	1855	3223	3719	2658
	1856	3213	3712	2646
	1857	3202	3706	2639
	1858	3208	3713	2640
	1859	3207	3724	2638
	1860	3209	3710	2638
	1861	3209	3720	2642
	1862	3203	3721	2627
	1863	3183	3720	2612
	1864	3224	3712	2609
	1865	3237	3714	2609
	1866	3219	3691	2587
	1867	3239	3663	2572
	1868	3224	3653	2562
	1869	3230	3647	2562
	1870	3227	3633	2553
	1871	3209	3614	2550
	1872	3181	3613	2526
	1873	3151	3606	2513
	1874	3191	3604	2526
	1875	3166	3583	2510
	1876	3175	3564	2507
	1877	3192	3548	2513
	1878	3186	3534	2510
	1879	3170	3523	2501
	1880	3194	3513	2497
	1881	3189	3496	2492
	1882	3153	3489	2478
	1883	3111	3457	2453
	1884	3102	3459	2450
	1885	3110	3472	2455
	1886	3141	3502	2487
	1887	3161	3494	2501
	1888	3187	3527	2524
	1889	3173	3543	2525
	1890	3184	3562	2543
	1891	3193	3562	2547
	1892	3229	3584	2547
	1893	3259	3581	2552
	1894	3279	3604	2561
	1895	3265	3611	2563
	1896	3256	3624	2575
	1897	3248	3641	2574
	1898	3293	3659	2579
	1899	3315	3676	2606
	1900	3341	3694	2608
	1901	3345	3719	2611
	1902	3394	3742	2626
	1903	3457	3770	2637
	1904	3491	3784	2638
	1905	3470	3776	2635
	1906	3494	3810	2655
	1907	3531	3831	2667
	1908	3518	3841	2671
	1909	3521	3848	2659
	1910	3511	3842	2660
	1911	3496	3824	2641
	1912	3478	3830	2652
	1913	3461	3834	2654
	1914	3472	3831	2647
	1915	3475	3826	2646
	1916	3502	3835	2656
	1917	3491	3845	2651
	1918	3504	3838	2631
	1919	3494	3845	2635
	1920	3502	3826	2633
	1921	3502	3831	2612
	1922	3536	3827	2614
	1923	3552	3838	2617
	1924	3561	3840	2629
	1925	3573	3856	2638
	1926	3558	3834	2627
	1927	3569	3842	2647
	1928	3602	3853	2646
	1929	3600	3853	2643
	1930	3596	3856	2632
	1931	3591	3852	2645
	1932	3574	3834	2639
	1933	3577	3833	2643
	1934	3565	3822	2640
	1935	3546	3822	2641
	1936	3539	3824	2638
	1937	3542	3833	2634
	1938	3516	3811	2622
	1939	3498	3802	2621
	1940	3521	3814	2638
	1941	3507	3808	2649
	1942	3545	3825	2661
	1943	3529	3819	2655
	1944	3538	3827	2673
	1945	3559	3813	2666
	1946	3571	3811	2656
	1947	3571	3803	2671
	1948	3543	3797	2664
	1949	3532	3775	2658
	1950	3531	3778	2656
	1951	3567	3778	2665
	1952	3575	3794	2663
	1953	3580	3793	2657
	1954	3562	3777	2652
	1955	3549	3765	2656
	1956	3558	3766	2662
	1957	3552	3772	2666
	1958	3536	3750	2665
	1959	3524	3742	2671
	1960	3484	3743	2666
	1961	3497	3747	2666
	1962	3492	3734	2666
	1963	3487	3731	2667
	1964	3490	3758	2683
	1965	3482	3772	2688
	1966	3457	3761	2689
	1967	3444	3756	2692
	1968	3430	3749	2700
	1969	3437	3758	2708
	1970	3486	3768	2711
	1971	3474	3769	2701
	1972	3459	3756	2680
	1973	3475	3762	2680
	1974	3504	3748	2690
	1975	3502	3755	2684
	1976	3534	3763	2698
	1977	3518	3759	2696
	1978	3528	3785	2708
	1979	3526	3792	2702
	1980	3519	3783	2690
	1981	3524	3778	2687
	1982	3523	3765	2685
	1983	3532	3768	2701
	1984	3538	3759	2697
	1985	3553	3756	2699
	1986	3588	3767	2706
	1987	3599	3790	2703
	1988	3603	3787	2705
	1989	3601	3772	2697
	1990	3611	3777	2708
	1991	3609	3787	2695
	1992	3609	3777	2686
	1993	3614	3781	2689
	1994	3619	3799	2688
	1995	3611	3806	2680
	1996	3613	3796	2688
	1997	3594	3788	2680
	1998	3601	3805	2686
[truncated: 161,375 more rows]

## Sheet: Table S2
	Table S2. Comparison of the complete chloroplast genomes for thirteen R. japonica
	name	Total		LSC		SSC		IRa/IRb
		length	GC (%)	length	GC (%)	length	GC (%)	length	GC (%)
	Rj. SouthKorea	163386	37.5204	87531	35.6342	13555	32.8145	31150	41.1942
	Rj. ZheJiangKJ	163410	37.531	87595	35.639	13567	32.8149	31124	41.219
	Rj. ZheJiangU	163425	37.5365	87573	35.6411	13554	32.8759	31149	41.2148
	Rj. ZheJiangZYY	163183	37.529	87905	35.626	13560	32.8466	30859	41.2684
	Rj. SiChuanMY	163377	37.5243	87573	35.624	13564	32.8295	31120	41.2211
	Rj. BeiJing	163371	37.5256	87571	35.6248	13558	32.8441	31121	41.2198
	Rj. HuBei1	163376	37.5165	87549	35.6269	13571	32.7758	31128	41.2073
	Rj. HuNan1	163371	37.5256	87571	35.6248	13558	32.8441	31121	41.2198
	Rj. HuNan2	163371	37.5256	87571	35.6248	13558	32.8441	31121	41.2198
	Rj. LiChuan	163371	37.5238	87571	35.6248	13558	32.8441	31121	41.2165
	Rj. ShanDong	163372	37.5248	87572	35.6244	13558	32.8441	31121	41.2198
	Rj. ShanXi1	163376	37.5251	87576	35.6239	13558	32.8441	31121	41.2198
	Rj. ShanXi2	163376	37.5251	87576	35.6349	13558	31.8441	31121	41.2198
	std	55.3723	0.00460293	90.6536	0.00597115	4.59354	0.265053	71.9898	0.0157168
	mean	163367	37.5256	87594.9	35.6287	13559.8	32.7589	31105.9	41.22

## Sheet: Table S3
	Table S3. The RSCU values of 13 R. japonica
	protein	codon	Rj. SouthKorea (21522)		Rj. ZheJiangKJ (21425)		Rj. ZheJiangU (21484)		Rj. ZheJiangZYY (21534)		Rj. SiChuanMY (21555)		Rj. BeiJing (21502)		Rj. HuBei1 (21425)		Rj. HuNan1 (21425)		Rj. HuNan2 (21425)		Rj. LiChuan (21502)		Rj. ShanDong (21502)		Rj. ShanXi1 (21425)		Rj. ShanXi2 (21425)
			number	RSCU	number	RSCU	number	RSCU	number	RSCU	number	RSCU	number	RSCU	number	RSCU	number	RSCU	number	RSCU	number	RSCU	number	RSCU	number	RSCU	number	RSCU
	Phe	UUU	842	1.36	836	1.35	835	1.36	837	1.36	837	1.36	836	1.35	836	1.35	836	1.35	836	1.35	836	1.35	836	1.35	836	1.35	836	1.35
		UUC	397	0.64	398	0.65	395	0.64	398	0.64	397	0.64	398	0.65	398	0.65	399	0.65	399	0.65	398	0.65	398	0.65	399	0.65	399	0.65
	Leu	UUA	730	1.92	730	1.92	726	1.91	731	1.92	725	1.9	729	1.92	729	1.92	728	1.92	728	1.92	729	1.92	729	1.92	728	1.92	728	1.92
		UUG	460	1.21	458	1.21	459	1.21	460	1.21	465	1.22	460	1.21	458	1.21	458	1.21	458	1.21	460	1.21	460	1.21	458	1.21	458	1.21
		CUU	473	1.25	478	1.26	477	1.26	475	1.25	478	1.26	474	1.25	478	1.26	477	1.26	477	1.26	474	1.25	474	1.25	477	1.26	477	1.26
		CUC	152	0.4	152	0.4	152	0.4	153	0.4	154	0.4	153	0.4	152	0.4	152	0.4	152	0.4	153	0.4	153	0.4	152	0.4	152	0.4
		CUA	325	0.86	323	0.85	326	0.86	325	0.85	324	0.85	323	0.85	322	0.85	322	0.85	322	0.85	323	0.85	323	0.85	322	0.85	322	0.85
		CUG	138	0.36	137	0.36	137	0.36	137	0.36	139	0.36	137	0.36	137	0.36	138	0.36	138	0.36	137	0.36	137	0.36	138	0.36	138	0.36
	Ile	AUU	909	1.5	905	1.5	905	1.5	911	1.5	909	1.5	910	1.5	905	1.5	905	1.5	905	1.5	910	1.5	910	1.5	905	1.5	905	1.5
		AUC	339	0.56	337	0.56	336	0.56	338	0.56	338	0.56	337	0.55	337	0.56	337	0.56	337	0.56	337	0.55	337	0.55	337	0.56	337	0.56
		AUA	572	0.94	569	0.94	572	0.95	574	0.94	574	0.95	575	0.95	571	0.94	571	0.94	571	0.94	575	0.95	575	0.95	572	0.95	572	0.95
	Met	AUG	509	1	510	1	511	1	509	1	514	1	508	1	510	1	510	1	510	1	508	1	508	1	510	1	510	1
	Val	GUU	455	1.49	451	1.49	452	1.49	453	1.49	452	1.48	453	1.49	451	1.49	451	1.49	451	1.49	453	1.49	453	1.49	451	1.49	451	1.49
		GUC	168	0.55	167	0.55	167	0.55	169	0.55	168	0.55	167	0.55	167	0.55	167	0.55	167	0.55	167	0.55	167	0.55	167	0.55	167	0.55
		GUA	448	1.46	447	1.47	447	1.47	448	1.47	449	1.47	448	1.47	447	1.47	447	1.47	447	1.47	448	1.47	448	1.47	446	1.47	446	1.47
		GUG	153	0.5	148	0.49	149	0.49	150	0.49	149	0.49	149	0.49	148	0.49	148	0.49	148	0.49	149	0.49	149	0.49	148	0.49	148	0.49
	Ser	UCU	427	1.68	424	1.67	427	1.68	426	1.67	431	1.68	427	1.68	424	1.66	426	1.67	426	1.67	427	1.68	427	1.68	426	1.67	426	1.67
		UCC	243	0.96	243	0.95	244	0.96	244	0.96	244	0.95	243	0.95	243	0.95	243	0.95	243	0.95	243	0.95	243	0.95	243	0.95	243	0.95
		UCA	296	1.16	299	1.17	299	1.17	300	1.18	298	1.16	297	1.17	299	1.17	298	1.17	298	1.17	297	1.17	297	1.17	298	1.17	298	1.17
		UCG	143	0.56	147	0.58	146	0.57	146	0.57	147	0.57	146	0.57	148	0.58	147	0.58	147	0.58	146	0.57	146	0.57	147	0.58	147	0.58
	Pro	CCU	347	1.5	344	1.49	343	1.48	348	1.5	345	1.49	348	1.5	345	1.49	345	1.49	345	1.49	348	1.5	348	1.5	345	1.49	345	1.49
		CCC	186	0.8	186	0.8	188	0.81	187	0.8	188	0.81	187	0.8	186	0.8	186	0.8	186	0.8	187	0.8	187	0.8	186	0.8	186	0.8
		CCA	251	1.08	250	1.08	251	1.08	251	1.08	252	1.09	251	1.08	250	1.08	250	1.08	250	1.08	251	1.08	251	1.08	250	1.08	250	1.08
		CCG	143	0.62	145	0.63	145	0.63	145	0.62	144	0.62	144	0.62	144	0.62	144	0.62	144	0.62	144	0.62	144	0.62	144	0.62	144	0.62
	Thr	ACU	437	1.57	435	1.58	437	1.57	438	1.57	437	1.57	437	1.57	436	1.58	435	1.58	435	1.58	437	1.57	437	1.57	435	1.58	435	1.58
		ACC	207	0.74	201	0.73	206	0.74	207	0.74	206	0.74	205	0.74	201	0.73	201	0.73	201	0.73	205	0.74	205	0.74	201	0.73	201	0.73
		ACA	341	1.23	340	1.23	342	1.23	341	1.23	342	1.23	341	1.23	340	1.23	340	1.23	340	1.23	341	1.23	341	1.23	340	1.23	340	1.23
		ACG	127	0.46	128	0.46	125	0.45	127	0.46	126	0.45	127	0.46	127	0.46	127	0.46	127	0.46	127	0.46	127	0.46	127	0.46	127	0.46
	Ala	GCU	535	1.7	537	1.71	537	1.7	536	1.7	537	1.7	536	1.7	536	1.71	536	1.71	536	1.71	536	1.7	536	1.7	536	1.71	536	1.71
		GCC	223	0.71	219	0.7	223	0.71	224	0.71	223	0.71	223	0.71	220	0.7	220	0.7	220	0.7	223	0.71	223	0.71	220	0.7	220	0.7
		GCA	355	1.13	355	1.13	357	1.13	357	1.13	357	1.13	356	1.13	354	1.13	354	1.13	354	1.13	356	1.13	356	1.13	354	1.13	354	1.13
		GCG	147	0.47	145	0.46	145	0.46	146	0.46	145	0.46	146	0.46	145	0.46	145	0.46	145	0.46	146	0.46	146	0.46	145	0.46	145	0.46
	Tyr	UAU	631	1.64	628	1.64	630	1.63	632	1.64	632	1.64	631	1.64	630	1.64	630	1.64	630	1.64	631	1.64	631	1.64	630	1.64	630	1.64
		UAC	139	0.36	137	0.36	141	0.37	140	0.36	140	0.36	139	0.36	136	0.36	136	0.36	136	0.36	139	0.36	139	0.36	136	0.36	136	0.36
	TER	UAA	39	1.56	39	1.54	39	1.56	39	1.56	39	1.56	39	1.56	39	1.56	39	1.56	39	1.56	39	1.56	39	1.56	39	1.56	39	1.56
		UAG	19	0.76	19	0.75	19	0.76	19	0.76	19	0.76	19	0.76	19	0.76	19	0.76	19	0.76	19	0.76	19	0.76	19	0.76	19	0.76
	His	CAU	367	1.49	362	1.48	363	1.48	366	1.48	367	1.49	368	1.49	363	1.49	364	1.49	364	1.49	369	1.49	368	1.49	364	1.49	364	1.49
		CAC	127	0.51	126	0.52	127	0.52	127	0.52	126	0.51	125	0.51	125	0.51	125	0.51	125	0.51	125	0.51	125	0.51	125	0.51	125	0.51
	Gln	CAA	563	1.51	567	1.51	564	1.51	565	1.51	564	1.5	564	1.51	565	1.5	565	1.5	565	1.5	564	1.51	564	1.51	565	1.5	565	1.5
		CAG	184	0.49	186	0.49	183	0.49	185	0.49	186	0.5	185	0.49	186	0.5	186	0.5	186	0.5	185	0.49	185	0.49	186	0.5	186	0.5
	Asn	AAU	710	1.52	702	1.51	705	1.51	708	1.52	708	1.51	706	1.52	701	1.51	700	1.51	700	1.51	705	1.51	706	1.52	700	1.51	700	1.51
		AAC	226	0.48	225	0.49	226	0.49	226	0.48	227	0.49	226	0.48	225	0.49	225	0.49	225	0.49	226	0.49	226	0.48	225	0.49	225	0.49
	Lys	AAA	848	1.5	838	1.5	845	1.5	844	1.5	848	1.5	844	1.5	841	1.5	840	1.5	840	1.5	844	1.5	844	1.5	840	1.5	840	1.5
		AAG	281	0.5	280	0.5	280	0.5	281	0.5	280	0.5	281	0.5	279	0.5	280	0.5	280	0.5	281	0.5	281	0.5	280	0.5	280	0.5
	Asp	GAU	654	1.55	653	1.56	657	1.56	655	1.55	658	1.55	656	1.55	653	1.56	653	1.56	653	1.56	656	1.55	656	1.55	653	1.56	653	1.56
		GAC	188	0.45	185	0.44	188	0.44	188	0.45	190	0.45	188	0.45	185	0.44	185	0.44	185	0.44	188	0.45	188	0.45	185	0.44	185	0.44
	Glu	GAA	859	1.5	862	1.51	865	1.51	866	1.51	867	1.5	865	1.51	862	1.51	862	1.51	862	1.51	865	1.51	865	1.51	862	1.51	862	1.51
		GAG	284	0.5	283	0.49	283	0.49	284	0.49	288	0.5	282	0.49	283	0.49	283	0.49	283	0.49	282	0.49	282	0.49	283	0.49	283	0.49
	Cys	UGU	172	1.46	166	1.46	169	1.46	169	1.46	171	1.47	168	1.46	166	1.46	166	1.46	166	1.46	168	1.46	168	1.46	166	1.46	166	1.46
		UGC	63	0.54	62	0.54	62	0.54	63	0.54	62	0.53	62	0.54	62	0.54	62	0.54	62	0.54	62	0.54	62	0.54	62	0.54	62	0.54
	TER	UGA	17	0.68	18	0.71	17	0.68	17	0.68	17	0.68	17	0.68	17	0.68	17	0.68	17	0.68	17	0.68	17	0.68	17	0.68	17	0.68
	Trp	UGG	389	1	389	1	386	1	389	1	387	1	389	1	389	1	389	1	389	1	389	1	389	1	389	1	389	1
	Arg	CGU	307	1.37	301	1.37	306	1.38	307	1.38	306	1.37	306	1.38	301	1.37	301	1.37	301	1.37	306	1.38	306	1.38	301	1.37	301	1.37
		CGC	83	0.37	83	0.38	82	0.37	83	0.37	84	0.38	84	0.38	83	0.38	83	0.38	83	0.38	84	0.38	84	0.38	83	0.38	83	0.38
		CGA	324	1.45	321	1.46	324	1.46	324	1.46	324	1.45	324	1.46	321	1.46	322	1.46	322	1.46	324	1.46	324	1.46	322	1.46	322	1.46
		CGG	99	0.44	99	0.45	99	0.45	99	0.44	101	0.45	99	0.45	99	0.45	99	0.45	99	0.45	99	0.45	99	0.45	99	0.45	99	0.45
	Ser	AGU	301	1.18	301	1.18	300	1.18	301	1.18	301	1.18	300	1.18	301	1.18	301	1.18	301	1.18	300	1.18	300	1.18	301	1.18	301	1.18
		AGC	115	0.45	113	0.44	113	0.44	113	0.44	114	0.45	114	0.45	113	0.44	114	0.45	114	0.45	114	0.45	114	0.45	114	0.45	114	0.45
	Arg	AGA	365	1.63	358	1.62	361	1.63	362	1.63	362	1.62	362	1.63	359	1.63	358	1.62	358	1.62	362	1.63	362	1.63	358	1.62	358	1.62
		AGG	163	0.73	160	0.73	160	0.72	161	0.72	161	0.72	159	0.72	160	0.73	160	0.73	160	0.73	159	0.72	159	0.72	160	0.73	160	0.73
	Gly	GGU	470	1.23	467	1.23	470	1.23	473	1.24	470	1.23	471	1.23	466	1.23	466	1.23	466	1.23	471	1.23	471	1.23	466	1.23	466	1.23
		GGC	202	0.53	201	0.53	202	0.53	202	0.53	204	0.53	203	0.53	202	0.53	202	0.53	202	0.53	203	0.53	203	0.53	202	0.53	202	0.53
		GGA	570	1.49	570	1.5	574	1.5	573	1.5	575	1.5	573	1.5	570	1.5	570	1.5	570	1.5	573	1.5	573	1.5	570	1.5	570	1.5
		GGG	285	0.75	280	0.74	283	0.74	282	0.74	283	0.74	282	0.74	280	0.74	280	0.74	280	0.74	282	0.74	282	0.74	280	0.74	280	0.74
				0.36		0.36		0.36		0.36		0.36		0.36		0.36		0.36		0.36		0.36		0.36		0.36		0.36
				1.92		1.92		1.91		1.92		1.9		1.92		1.92		1.92		1.92		1.92		1.92		1.92		1.92

## Sheet: Table S4
	Table S4. The codon usage of 13 R. japonica
	name	CAI	CBI	Fop	ENC	GC3s
	Rj. SouthKorea	0.165	-0.097	0.354	50.54	0.276
	Rj. ZheJiangKJ	0.165	-0.097	0.354	50.53	0.275
	Rj. ZheJiangU	0.165	-0.097	0.354	50.53	0.275
	Rj. ZheJiangZYY	0.165	-0.097	0.354	50.54	0.276
	Rj. SiChuanMY	0.165	-0.097	0.354	50.56	0.276
	Rj. BeiJing	0.165	-0.097	0.354	50.51	0.275
	Rj. HuBei1	0.165	-0.097	0.354	50.51	0.275
	Rj. HuNan1	0.165	-0.097	0.354	50.52	0.275
	Rj. HuNan2	0.165	-0.097	0.354	50.52	0.275
	Rj. LiChuan	0.165	-0.097	0.354	50.51	0.275
	Rj. ShanDong	0.165	-0.097	0.354	50.51	0.275
	Rj. ShanXi1	0.165	-0.097	0.354	50.52	0.275
	Rj. ShanXi2	0.165	-0.097	0.354	50.52	0.275
